# Supplementary material for: Endothelial Cells Differentiated from Human Induced Pluripotent Stem Cells Form Aligned Network Structures in Engineered Neural Tissue
Source: J Funct Biomater. 2025 Nov 20;16(11):425. doi: 10.3390/jfb16110425 (PMC12653472; doi:10.3390/jfb16110425)
Supplement: Supplementary file 1 [file jfb-16-00425-s001.zip]

Archive with 2 entries (2 files):
- POSmith JFB Supplementary.pdf
- Supplementary Video 1.mp4
